# Supplementary material for: Mixture density networks for the indirect estimation of reference intervals
Source: BMC Bioinformatics. 2022 Jul 29;23:307. doi: 10.1186/s12859-022-04846-0 (PMC9336034; doi:10.1186/s12859-022-04846-0)
Supplement: Supplementary file 1 — Additional file 1. R-script containing the data-generating function for the simulation study. [file 12859_2022_4846_MOESM1_ESM.r]

#
#  R Code for reproducing results of the article
#
#  "Mixture density networks for the indirect estimation of reference intervals"
#
#  T.Hepp et al.
#
########################################### 

### Data-generating process used to generate data for the simulation study

##### Based on the DGP from the 2020 article
datgenf <- function(x,afix=TRUE,smpl=TRUE,param=NULL,comp=NULL,seed=NULL){
  
  set.seed(seed)
  
  c <- 15 # fix "overlap" variable from previous article
  
  if(afix){
    alpha <- rep(.6,length(x))
    ALP <- cbind(alpha,1-alpha)
  }else{
    alpha <- exp(.75+.75*sin(1.5+x*pi*1.5))/(1+exp(.75+.75*sin(1.5+x*pi*1.5)))
    ALP <- cbind(alpha,1-alpha)
  }
  
  MU <- cbind(x+10*sin((x-.5)*sqrt(12)*pi/2),c+(c+1)*x+10*sin((x-.5)*sqrt(12)*pi/2))
  SIG <- cbind(8+5*x,11+9*x)
  
  z <- sapply(1:length(x),function(i){
    sample(1:2,1,prob = ALP[i,])
  })
  
  y <- sapply(1:length(x),function(i){
    rnorm(1,MU[i,z[i]],SIG[i,z[i]])
  })
  
  if(smpl){
    return(list(x=x,y=y,z=z))  
  }else{
    if(is.null(comp)) comp <- 1:2
    if(is.null(param)){
      parout <- cbind(ALP[,comp],MU[,comp],SIG[,comp])
    }else if(param=="alpha"){
      parout <- ALP[,comp]
    }else if(param=="mu"){
      parout <- MU[,comp]
    }else if(param=="sigma"){
      parout <- SIG[,comp]
    }
    return(parout)
  }
}

## Arguments
# x (numeric):       Numeric input variable, preferably bounded between 0 and 1. 
# afix (logical):    TRUE results in sample proportions independent from x
# smpl (logical):    If TRUE, random samples are generated from the mixture 
#                    If FALSE, returns the "true" values of all parameters 
# param (character): One of "alpha", "mu" or "sigma". Determines which parameters are returned if smpl=FALSE
#                    NULL (default) returns all of them.
# comp (numeric):    Determines which component are to be returned if smpl=FALSE. 
#                    NULL (default) returns all of them.
# seed (numeric):    Integer passed to set.seed()

## Minimum Working Example:
# x <- sort(runif(1000))
# DATA <- datgenf(x) 
# plot(DATA,col=DATA$z)
# matlines(x,datgenf(x,smpl=FALSE,param="mu"),lwd=2)
