# Supplementary material for: Mixture density networks for the indirect estimation of reference intervals
Source: BMC Bioinformatics. 2022 Jul 29;23:307. doi: 10.1186/s12859-022-04846-0 (PMC9336034; doi:10.1186/s12859-022-04846-0)
Supplement: Supplementary file 6 — Additional file 6. R-script containing the simulation study. [file 12859_2022_4846_MOESM6_ESM.r]

#
#  R Code for reproducing results of the article
#
#  "Mixture density networks for the indirect estimation of reference intervals"
#
#  T.Hepp et al.
#
########################################### 

### Simulation study

library(dplyr)
library(keras)
library(tensorflow)
library(tfprobability)

source("data_generating_function.R")
source("utility_functions.R")
source("EM.R")
source("MDN_optim.R")

negloglik <- function(y, model) - (model %>% tfd_log_prob(y))
early_stop <- callback_early_stopping(monitor = "val_loss", patience = 20, verbose = 0)

########################################### 

FIX5000 <- lapply(1:100+10000,function(run){
  
  t1 <- Sys.time()
  
  MixDat <- datgenf(runif(5000),seed=run)
  
  mean.x <- mean(MixDat$x)
  mean.y <- mean(MixDat$y)
  
  sd.x <- sd(MixDat$x)
  sd.y <- sd(MixDat$y)
  
  MixDat$xz <- (MixDat$x-mean.x)/sd.x
  MixDat$yz <- (MixDat$y-mean.y)/sd.y
  
  ########
  ### BFGS
  
  # random glorot uniform weights
  w.rand <- glorot_uniform(MDN.npar(MixDat$xz,5,2))
  
  ## 1: Fully connected sequential ANN
  bfgs <- MDN.fit(y=as.numeric(MixDat$yz),X=(MixDat$xz),w=unlist(w.rand),
                  hidden_neurons=5,components=2,static=NULL,
                  method = "BFGS")
  
  ## 2: Component weights constant
  w.rand_acons <- w.rand
  w.rand_acons$ha <- w.rand_acons$ha[1,]
  bfgs_acons <- MDN.fit(y=as.numeric(MixDat$yz),X=(MixDat$xz),w=unlist(w.rand_acons),
                        hidden_neurons=5,components=2,static=c("alpha"),
                        method = "BFGS")
  
  # Custom init for xh and hm
  
  Z <- cbind(1,tanh.base(MixDat$xz,5))
  ols <- solve(t(Z)%*%Z)%*%t(Z)%*%MixDat$yz
  
  w.cust <- MDN.vectomat(0,MDN.npar(MixDat$xz,5,2))
  w.cust$xh <- attributes(tanh.base(MixDat$xz,5))$weights # equidistant tanh-weights
  w.cust$ha[-1,] <- runif(length(w.cust$ha[-1,]),-sqrt(6)/sqrt(11),sqrt(6)/sqrt(11)) # glorot uniform
  w.cust$hm[1,] <- ols[1]+quantile(MixDat$yz-Z%*%ols,c(.1,.9)) # ols intercept plus the 10%/90%-quantile of the residuals
  w.cust$hm[-1,] <- cbind(ols,ols)[-1,]
  w.cust$hs[-1,] <- runif(length(w.cust$hs[-1,]),-sqrt(6)/sqrt(11),sqrt(6)/sqrt(11)) # glorot uniform
  
  bfgs_cinit <- MDN.fit(y=as.numeric(MixDat$yz),X=(MixDat$xz),w=unlist(w.cust),
                        hidden_neurons=5,components=2,static=NULL,
                        method = "BFGS")
  
  w.cust_acons <- w.cust
  w.cust_acons$ha <- w.cust_acons$ha[1,]
  
  bfgs_cinit_acons <- MDN.fit(y=as.numeric(MixDat$yz),X=(MixDat$xz),w=unlist(w.cust_acons),
                        hidden_neurons=5,components=2,static=c("alpha"),
                        method = "BFGS")
  
  #########
  ### keras
  
  model <- keras_model_sequential() %>%
    layer_dense(units = 5, activation = "tanh",input_shape = c(1L)) %>%
    layer_dense(units = 6) %>%
    layer_mixture_same_family(
      num_components = 2,
      component_layer =
        layer_independent_normal(
          event_shape = list(1L) # this seems important
        )
    )
  model %>% compile(optimizer = optimizer_adam(), loss = negloglik)

  ## 1: random initialization

  # use same random weights as in BFGS
  w.rand_keras <- get_weights(model)
  w.rand_keras[[1]] <- t(as.matrix(w.rand$xh[-1,]))
  w.rand_keras[[3]] <- cbind(w.rand$ha[-1,],w.rand$hm[-1,1],w.rand$hs[-1,1],w.rand$hm[-1,2],w.rand$hs[-1,2])

  set_weights(model,w.rand_keras)
  model %>% fit(x=MixDat$xz, y=MixDat$yz, epochs = 500,
                validation_split = 0.2,verbose = 0,  callbacks = list(early_stop))

  keras_rinit <- get_weights(model)
  keras_rinit$str <- list(static=NULL,components=2)
  keras_rinit$W$xh <- rbind(keras_rinit[[2]],keras_rinit[[1]])
  keras_rinit$W$ha <- rbind(keras_rinit[[4]][1:2],keras_rinit[[3]][,1:2])
  keras_rinit$W$hm <- rbind(keras_rinit[[4]][c(3,5)],keras_rinit[[3]][,c(3,5)])
  keras_rinit$W$hs <- rbind(keras_rinit[[4]][c(4,6)],keras_rinit[[3]][,c(4,6)])

  # custom initialization
  w.cust_keras <- w.rand_keras

  w.cust_keras[[1]] <- t(as.matrix(w.cust$xh[-1,]))
  w.cust_keras[[2]][c(1:5)] <- w.cust$xh[1,]
  w.cust_keras[[3]] <- cbind(w.cust$ha[-1,],w.cust$hm[-1,1],w.cust$hs[-1,1],w.cust$hm[-1,2],w.cust$hs[-1,2])
  w.cust_keras[[4]][c(1:6)] <- c(w.cust$ha[1,],w.cust$hm[1,1],w.cust$hs[1,1],w.cust$hm[1,2],w.cust$hs[1,2])

  set_weights(model,w.cust_keras)
  model %>% fit(x=MixDat$xz, y=MixDat$yz, epochs = 500,
                validation_split = 0.2,verbose = 0,  callbacks = list(early_stop))

  keras_cinit <- get_weights(model)
  keras_cinit$str <- list(static=NULL,components=2)
  keras_cinit$W$xh <- rbind(keras_cinit[[2]],keras_cinit[[1]])
  keras_cinit$W$ha <- rbind(keras_cinit[[4]][1:2],keras_cinit[[3]][,1:2])
  keras_cinit$W$hm <- rbind(keras_cinit[[4]][c(3,5)],keras_cinit[[3]][,c(3,5)])
  keras_cinit$W$hs <- rbind(keras_cinit[[4]][c(4,6)],keras_cinit[[3]][,c(4,6)])

  ######
  ### EM

  MOD <- gamlss(yz~tanh.base(xz,3),yz~tanh.base(xz,3),data = MixDat, family = NO(),trace=FALSE)
  tmp <- pnorm(MixDat$yz,MOD$mu.fv,MOD$sigma.fv)
  INIT <- matrix(c(1-tmp,tmp),ncol=2)
  LCDR <- lcdr(formula=list(mu1=yz~tanh.base(xz,5),sigma1=yz~tanh.base(xz,5),
                            mu2=yz~tanh.base(xz,5),sigma2=yz~tanh.base(xz,5)),
               data=MixDat,init=INIT,run=1)

  EM <- list(W=NULL)
  EM$str <- list(static="alpha",components=2)
  EM$W$xh <- attributes(tanh.base(LCDR$data$xz,5))$weights
  EM$W$ha <- matrix(log(LCDR$alpha),1)
  EM$W$hm <- matrix(unlist(LCDR$mucoefs),6)
  EM$W$hs <- matrix(unlist(LCDR$sicoefs),6)

  EM$lcdr_out <- list(logLik=LCDR$lL[length(LCDR$lL)],error=LCDR$error)
  
  t2 <- Sys.time()
  cat("\r Seed",run, "complete, estimated end:", as.character(t2+(t2-t1)*(100-(run-10000))))
  
  return(list(BFGS=bfgs,BFGS_custom=bfgs_cinit,
              BFGS_acons=bfgs_acons,BFGS_cinit_acons=bfgs_cinit_acons,
              ADAM=keras_rinit,ADAM_custom=keras_cinit,
              EM=EM,
              rescale=list(mean.x=mean.x,sd.x=sd.x,mean.y=mean.y,sd.y=sd.y)))

})

FIX10000 <- lapply(1:100+10000,function(run){
  
  t1 <- Sys.time()
  
  MixDat <- datgenf(runif(10000),seed=run)
  
  mean.x <- mean(MixDat$x)
  mean.y <- mean(MixDat$y)
  
  sd.x <- sd(MixDat$x)
  sd.y <- sd(MixDat$y)
  
  MixDat$xz <- (MixDat$x-mean.x)/sd.x
  MixDat$yz <- (MixDat$y-mean.y)/sd.y
  
  ########
  ### BFGS
  
  # random glorot uniform weights
  w.rand <- glorot_uniform(MDN.npar(MixDat$xz,5,2))
  
  ## 1: Fully connected sequential ANN
  bfgs <- MDN.fit(y=as.numeric(MixDat$yz),X=(MixDat$xz),w=unlist(w.rand),
                  hidden_neurons=5,components=2,static=NULL,
                  method = "BFGS")
  
  ## 2: Component weights constant
  w.rand_acons <- w.rand
  w.rand_acons$ha <- w.rand_acons$ha[1,]
  bfgs_acons <- MDN.fit(y=as.numeric(MixDat$yz),X=(MixDat$xz),w=unlist(w.rand_acons),
                        hidden_neurons=5,components=2,static=c("alpha"),
                        method = "BFGS")
  
  # Custom init for xh and hm
  
  Z <- cbind(1,tanh.base(MixDat$xz,5))
  ols <- solve(t(Z)%*%Z)%*%t(Z)%*%MixDat$yz
  
  w.cust <- MDN.vectomat(0,MDN.npar(MixDat$xz,5,2))
  w.cust$xh <- attributes(tanh.base(MixDat$xz,5))$weights # equidistant tanh-weights
  w.cust$ha[-1,] <- runif(length(w.cust$ha[-1,]),-sqrt(6)/sqrt(11),sqrt(6)/sqrt(11)) # glorot uniform
  w.cust$hm[1,] <- ols[1]+quantile(MixDat$yz-Z%*%ols,c(.1,.9)) # ols intercept plus the 10%/90%-quantile of the residuals
  w.cust$hm[-1,] <- cbind(ols,ols)[-1,]
  w.cust$hs[-1,] <- runif(length(w.cust$hs[-1,]),-sqrt(6)/sqrt(11),sqrt(6)/sqrt(11)) # glorot uniform
  
  bfgs_cinit <- MDN.fit(y=as.numeric(MixDat$yz),X=(MixDat$xz),w=unlist(w.cust),
                        hidden_neurons=5,components=2,static=NULL,
                        method = "BFGS")
  
  w.cust_acons <- w.cust
  w.cust_acons$ha <- w.cust_acons$ha[1,]
  
  bfgs_cinit_acons <- MDN.fit(y=as.numeric(MixDat$yz),X=(MixDat$xz),w=unlist(w.cust_acons),
                              hidden_neurons=5,components=2,static=c("alpha"),
                              method = "BFGS")
  
  #########
  ### keras
  
  model <- keras_model_sequential() %>%
    layer_dense(units = 5, activation = "tanh",input_shape = c(1L)) %>%
    layer_dense(units = 6) %>%
    layer_mixture_same_family(
      num_components = 2,
      component_layer =
        layer_independent_normal(
          event_shape = list(1L) # this seems important
        )
    )
  model %>% compile(optimizer = optimizer_adam(), loss = negloglik)
  
  ## 1: random initialization
  
  # use same random weights as in BFGS
  w.rand_keras <- get_weights(model)
  w.rand_keras[[1]] <- t(as.matrix(w.rand$xh[-1,]))
  w.rand_keras[[3]] <- cbind(w.rand$ha[-1,],w.rand$hm[-1,1],w.rand$hs[-1,1],w.rand$hm[-1,2],w.rand$hs[-1,2])
  
  set_weights(model,w.rand_keras)
  model %>% fit(x=MixDat$xz, y=MixDat$yz, epochs = 500,
                validation_split = 0.2,verbose = 0,  callbacks = list(early_stop))
  
  keras_rinit <- get_weights(model)
  keras_rinit$str <- list(static=NULL,components=2)
  keras_rinit$W$xh <- rbind(keras_rinit[[2]],keras_rinit[[1]])
  keras_rinit$W$ha <- rbind(keras_rinit[[4]][1:2],keras_rinit[[3]][,1:2])
  keras_rinit$W$hm <- rbind(keras_rinit[[4]][c(3,5)],keras_rinit[[3]][,c(3,5)])
  keras_rinit$W$hs <- rbind(keras_rinit[[4]][c(4,6)],keras_rinit[[3]][,c(4,6)])
  
  # custom initialization
  w.cust_keras <- w.rand_keras
  
  w.cust_keras[[1]] <- t(as.matrix(w.cust$xh[-1,]))
  w.cust_keras[[2]][c(1:5)] <- w.cust$xh[1,]
  w.cust_keras[[3]] <- cbind(w.cust$ha[-1,],w.cust$hm[-1,1],w.cust$hs[-1,1],w.cust$hm[-1,2],w.cust$hs[-1,2])
  w.cust_keras[[4]][c(1:6)] <- c(w.cust$ha[1,],w.cust$hm[1,1],w.cust$hs[1,1],w.cust$hm[1,2],w.cust$hs[1,2])
  
  set_weights(model,w.cust_keras)
  model %>% fit(x=MixDat$xz, y=MixDat$yz, epochs = 500,
                validation_split = 0.2,verbose = 0,  callbacks = list(early_stop))
  
  keras_cinit <- get_weights(model)
  keras_cinit$str <- list(static=NULL,components=2)
  keras_cinit$W$xh <- rbind(keras_cinit[[2]],keras_cinit[[1]])
  keras_cinit$W$ha <- rbind(keras_cinit[[4]][1:2],keras_cinit[[3]][,1:2])
  keras_cinit$W$hm <- rbind(keras_cinit[[4]][c(3,5)],keras_cinit[[3]][,c(3,5)])
  keras_cinit$W$hs <- rbind(keras_cinit[[4]][c(4,6)],keras_cinit[[3]][,c(4,6)])
  
  ######
  ### EM
  
  MOD <- gamlss(yz~tanh.base(xz,3),yz~tanh.base(xz,3),data = MixDat, family = NO(),trace=FALSE)
  tmp <- pnorm(MixDat$yz,MOD$mu.fv,MOD$sigma.fv)
  INIT <- matrix(c(1-tmp,tmp),ncol=2)
  LCDR <- lcdr(formula=list(mu1=yz~tanh.base(xz,5),sigma1=yz~tanh.base(xz,5),
                            mu2=yz~tanh.base(xz,5),sigma2=yz~tanh.base(xz,5)),
               data=MixDat,init=INIT,run=1)
  
  EM <- list(W=NULL)
  EM$str <- list(static="alpha",components=2)
  EM$W$xh <- attributes(tanh.base(LCDR$data$xz,5))$weights
  EM$W$ha <- matrix(log(LCDR$alpha),1)
  EM$W$hm <- matrix(unlist(LCDR$mucoefs),6)
  EM$W$hs <- matrix(unlist(LCDR$sicoefs),6)
  
  EM$lcdr_out <- list(logLik=LCDR$lL[length(LCDR$lL)],error=LCDR$error)
  
  t2 <- Sys.time()
  cat("\r Seed",run, "complete, estimated end:", as.character(t2+(t2-t1)*(100-(run-10000))))
  
  return(list(BFGS=bfgs,BFGS_custom=bfgs_cinit,
              BFGS_acons=bfgs_acons,BFGS_cinit_acons=bfgs_cinit_acons,
              ADAM=keras_rinit,ADAM_custom=keras_cinit,
              EM=EM,
              rescale=list(mean.x=mean.x,sd.x=sd.x,mean.y=mean.y,sd.y=sd.y)))
  
})

ANL5000 <- lapply(1:100+10000,function(run){
  
  t1 <- Sys.time()
  
  MixDat <- datgenf(runif(5000),afix=FALSE,seed=run)
  
  mean.x <- mean(MixDat$x)
  mean.y <- mean(MixDat$y)
  
  sd.x <- sd(MixDat$x)
  sd.y <- sd(MixDat$y)
  
  MixDat$xz <- (MixDat$x-mean.x)/sd.x
  MixDat$yz <- (MixDat$y-mean.y)/sd.y
  
  ########
  ### BFGS
  
  # random glorot uniform weights
  w.rand <- glorot_uniform(MDN.npar(MixDat$xz,5,2))
  
  ## 1: Fully connected sequential ANN
  bfgs <- MDN.fit(y=as.numeric(MixDat$yz),X=(MixDat$xz),w=unlist(w.rand),
                  hidden_neurons=5,components=2,static=NULL,
                  method = "BFGS")
  
  ## 2: Component weights constant
  w.rand_acons <- w.rand
  w.rand_acons$ha <- w.rand_acons$ha[1,]
  bfgs_acons <- MDN.fit(y=as.numeric(MixDat$yz),X=(MixDat$xz),w=unlist(w.rand_acons),
                        hidden_neurons=5,components=2,static=c("alpha"),
                        method = "BFGS")
  
  # Custom init for xh and hm
  
  Z <- cbind(1,tanh.base(MixDat$xz,5))
  ols <- solve(t(Z)%*%Z)%*%t(Z)%*%MixDat$yz
  
  w.cust <- MDN.vectomat(0,MDN.npar(MixDat$xz,5,2))
  w.cust$xh <- attributes(tanh.base(MixDat$xz,5))$weights # equidistant tanh-weights
  w.cust$ha[-1,] <- runif(length(w.cust$ha[-1,]),-sqrt(6)/sqrt(11),sqrt(6)/sqrt(11)) # glorot uniform
  w.cust$hm[1,] <- ols[1]+quantile(MixDat$yz-Z%*%ols,c(.1,.9)) # ols intercept plus the 10%/90%-quantile of the residuals
  w.cust$hm[-1,] <- cbind(ols,ols)[-1,]
  w.cust$hs[-1,] <- runif(length(w.cust$hs[-1,]),-sqrt(6)/sqrt(11),sqrt(6)/sqrt(11)) # glorot uniform
  
  bfgs_cinit <- MDN.fit(y=as.numeric(MixDat$yz),X=(MixDat$xz),w=unlist(w.cust),
                        hidden_neurons=5,components=2,static=NULL,
                        method = "BFGS")
  
  w.cust_acons <- w.cust
  w.cust_acons$ha <- w.cust_acons$ha[1,]
  
  bfgs_cinit_acons <- MDN.fit(y=as.numeric(MixDat$yz),X=(MixDat$xz),w=unlist(w.cust_acons),
                              hidden_neurons=5,components=2,static=c("alpha"),
                              method = "BFGS")
  
  #########
  ### keras
  
  model <- keras_model_sequential() %>%
    layer_dense(units = 5, activation = "tanh",input_shape = c(1L)) %>%
    layer_dense(units = 6) %>%
    layer_mixture_same_family(
      num_components = 2,
      component_layer =
        layer_independent_normal(
          event_shape = list(1L) # this seems important
        )
    )
  model %>% compile(optimizer = optimizer_adam(), loss = negloglik)
  
  ## 1: random initialization
  
  # use same random weights as in BFGS
  w.rand_keras <- get_weights(model)
  w.rand_keras[[1]] <- t(as.matrix(w.rand$xh[-1,]))
  w.rand_keras[[3]] <- cbind(w.rand$ha[-1,],w.rand$hm[-1,1],w.rand$hs[-1,1],w.rand$hm[-1,2],w.rand$hs[-1,2])
  
  set_weights(model,w.rand_keras)
  model %>% fit(x=MixDat$xz, y=MixDat$yz, epochs = 500,
                validation_split = 0.2,verbose = 0,  callbacks = list(early_stop))
  
  keras_rinit <- get_weights(model)
  keras_rinit$str <- list(static=NULL,components=2)
  keras_rinit$W$xh <- rbind(keras_rinit[[2]],keras_rinit[[1]])
  keras_rinit$W$ha <- rbind(keras_rinit[[4]][1:2],keras_rinit[[3]][,1:2])
  keras_rinit$W$hm <- rbind(keras_rinit[[4]][c(3,5)],keras_rinit[[3]][,c(3,5)])
  keras_rinit$W$hs <- rbind(keras_rinit[[4]][c(4,6)],keras_rinit[[3]][,c(4,6)])
  
  # custom initialization
  w.cust_keras <- w.rand_keras
  
  w.cust_keras[[1]] <- t(as.matrix(w.cust$xh[-1,]))
  w.cust_keras[[2]][c(1:5)] <- w.cust$xh[1,]
  w.cust_keras[[3]] <- cbind(w.cust$ha[-1,],w.cust$hm[-1,1],w.cust$hs[-1,1],w.cust$hm[-1,2],w.cust$hs[-1,2])
  w.cust_keras[[4]][c(1:6)] <- c(w.cust$ha[1,],w.cust$hm[1,1],w.cust$hs[1,1],w.cust$hm[1,2],w.cust$hs[1,2])
  
  set_weights(model,w.cust_keras)
  model %>% fit(x=MixDat$xz, y=MixDat$yz, epochs = 500,
                validation_split = 0.2,verbose = 0,  callbacks = list(early_stop))
  
  keras_cinit <- get_weights(model)
  keras_cinit$str <- list(static=NULL,components=2)
  keras_cinit$W$xh <- rbind(keras_cinit[[2]],keras_cinit[[1]])
  keras_cinit$W$ha <- rbind(keras_cinit[[4]][1:2],keras_cinit[[3]][,1:2])
  keras_cinit$W$hm <- rbind(keras_cinit[[4]][c(3,5)],keras_cinit[[3]][,c(3,5)])
  keras_cinit$W$hs <- rbind(keras_cinit[[4]][c(4,6)],keras_cinit[[3]][,c(4,6)])
  
  ######
  ### EM
  
  MOD <- gamlss(yz~tanh.base(xz,3),yz~tanh.base(xz,3),data = MixDat, family = NO(),trace=FALSE)
  tmp <- pnorm(MixDat$yz,MOD$mu.fv,MOD$sigma.fv)
  INIT <- matrix(c(1-tmp,tmp),ncol=2)
  LCDR <- lcdr(formula=list(mu1=yz~tanh.base(xz,5),sigma1=yz~tanh.base(xz,5),
                            mu2=yz~tanh.base(xz,5),sigma2=yz~tanh.base(xz,5)),
               data=MixDat,init=INIT,run=1)
  
  EM <- list(W=NULL)
  EM$str <- list(static="alpha",components=2)
  EM$W$xh <- attributes(tanh.base(LCDR$data$xz,5))$weights
  EM$W$ha <- matrix(log(LCDR$alpha),1)
  EM$W$hm <- matrix(unlist(LCDR$mucoefs),6)
  EM$W$hs <- matrix(unlist(LCDR$sicoefs),6)
  
  EM$lcdr_out <- list(logLik=LCDR$lL[length(LCDR$lL)],error=LCDR$error)
  
  t2 <- Sys.time()
  cat("\r Seed",run, "complete, estimated end:", as.character(t2+(t2-t1)*(100-(run-10000))))
  
  return(list(BFGS=bfgs,BFGS_custom=bfgs_cinit,
              BFGS_acons=bfgs_acons,BFGS_cinit_acons=bfgs_cinit_acons,
              ADAM=keras_rinit,ADAM_custom=keras_cinit,
              EM=EM,
              rescale=list(mean.x=mean.x,sd.x=sd.x,mean.y=mean.y,sd.y=sd.y)))
  
})

ANL10000 <- lapply(1:100+10000,function(run){
  
  t1 <- Sys.time()
  
  MixDat <- datgenf(runif(10000),afix=FALSE,seed=run)
  
  mean.x <- mean(MixDat$x)
  mean.y <- mean(MixDat$y)
  
  sd.x <- sd(MixDat$x)
  sd.y <- sd(MixDat$y)
  
  MixDat$xz <- (MixDat$x-mean.x)/sd.x
  MixDat$yz <- (MixDat$y-mean.y)/sd.y
  
  ########
  ### BFGS
  
  # random glorot uniform weights
  w.rand <- glorot_uniform(MDN.npar(MixDat$xz,5,2))
  
  ## 1: Fully connected sequential ANN
  bfgs <- MDN.fit(y=as.numeric(MixDat$yz),X=(MixDat$xz),w=unlist(w.rand),
                  hidden_neurons=5,components=2,static=NULL,
                  method = "BFGS")
  
  ## 2: Component weights constant
  w.rand_acons <- w.rand
  w.rand_acons$ha <- w.rand_acons$ha[1,]
  bfgs_acons <- MDN.fit(y=as.numeric(MixDat$yz),X=(MixDat$xz),w=unlist(w.rand_acons),
                        hidden_neurons=5,components=2,static=c("alpha"),
                        method = "BFGS")
  
  # Custom init for xh and hm
  
  Z <- cbind(1,tanh.base(MixDat$xz,5))
  ols <- solve(t(Z)%*%Z)%*%t(Z)%*%MixDat$yz
  
  w.cust <- MDN.vectomat(0,MDN.npar(MixDat$xz,5,2))
  w.cust$xh <- attributes(tanh.base(MixDat$xz,5))$weights # equidistant tanh-weights
  w.cust$ha[-1,] <- runif(length(w.cust$ha[-1,]),-sqrt(6)/sqrt(11),sqrt(6)/sqrt(11)) # glorot uniform
  w.cust$hm[1,] <- ols[1]+quantile(MixDat$yz-Z%*%ols,c(.1,.9)) # ols intercept plus the 10%/90%-quantile of the residuals
  w.cust$hm[-1,] <- cbind(ols,ols)[-1,]
  w.cust$hs[-1,] <- runif(length(w.cust$hs[-1,]),-sqrt(6)/sqrt(11),sqrt(6)/sqrt(11)) # glorot uniform
  
  bfgs_cinit <- MDN.fit(y=as.numeric(MixDat$yz),X=(MixDat$xz),w=unlist(w.cust),
                        hidden_neurons=5,components=2,static=NULL,
                        method = "BFGS")
  
  w.cust_acons <- w.cust
  w.cust_acons$ha <- w.cust_acons$ha[1,]
  
  bfgs_cinit_acons <- MDN.fit(y=as.numeric(MixDat$yz),X=(MixDat$xz),w=unlist(w.cust_acons),
                              hidden_neurons=5,components=2,static=c("alpha"),
                              method = "BFGS")
  
  #########
  ### keras
  
  model <- keras_model_sequential() %>%
    layer_dense(units = 5, activation = "tanh",input_shape = c(1L)) %>%
    layer_dense(units = 6) %>%
    layer_mixture_same_family(
      num_components = 2,
      component_layer =
        layer_independent_normal(
          event_shape = list(1L) # this seems important
        )
    )
  model %>% compile(optimizer = optimizer_adam(), loss = negloglik)
  
  ## 1: random initialization
  
  # use same random weights as in BFGS
  w.rand_keras <- get_weights(model)
  w.rand_keras[[1]] <- t(as.matrix(w.rand$xh[-1,]))
  w.rand_keras[[3]] <- cbind(w.rand$ha[-1,],w.rand$hm[-1,1],w.rand$hs[-1,1],w.rand$hm[-1,2],w.rand$hs[-1,2])
  
  set_weights(model,w.rand_keras)
  model %>% fit(x=MixDat$xz, y=MixDat$yz, epochs = 500,
                validation_split = 0.2,verbose = 0,  callbacks = list(early_stop))
  
  keras_rinit <- get_weights(model)
  keras_rinit$str <- list(static=NULL,components=2)
  keras_rinit$W$xh <- rbind(keras_rinit[[2]],keras_rinit[[1]])
  keras_rinit$W$ha <- rbind(keras_rinit[[4]][1:2],keras_rinit[[3]][,1:2])
  keras_rinit$W$hm <- rbind(keras_rinit[[4]][c(3,5)],keras_rinit[[3]][,c(3,5)])
  keras_rinit$W$hs <- rbind(keras_rinit[[4]][c(4,6)],keras_rinit[[3]][,c(4,6)])
  
  # custom initialization
  w.cust_keras <- w.rand_keras
  
  w.cust_keras[[1]] <- t(as.matrix(w.cust$xh[-1,]))
  w.cust_keras[[2]][c(1:5)] <- w.cust$xh[1,]
  w.cust_keras[[3]] <- cbind(w.cust$ha[-1,],w.cust$hm[-1,1],w.cust$hs[-1,1],w.cust$hm[-1,2],w.cust$hs[-1,2])
  w.cust_keras[[4]][c(1:6)] <- c(w.cust$ha[1,],w.cust$hm[1,1],w.cust$hs[1,1],w.cust$hm[1,2],w.cust$hs[1,2])
  
  set_weights(model,w.cust_keras)
  model %>% fit(x=MixDat$xz, y=MixDat$yz, epochs = 500,
                validation_split = 0.2,verbose = 0,  callbacks = list(early_stop))
  
  keras_cinit <- get_weights(model)
  keras_cinit$str <- list(static=NULL,components=2)
  keras_cinit$W$xh <- rbind(keras_cinit[[2]],keras_cinit[[1]])
  keras_cinit$W$ha <- rbind(keras_cinit[[4]][1:2],keras_cinit[[3]][,1:2])
  keras_cinit$W$hm <- rbind(keras_cinit[[4]][c(3,5)],keras_cinit[[3]][,c(3,5)])
  keras_cinit$W$hs <- rbind(keras_cinit[[4]][c(4,6)],keras_cinit[[3]][,c(4,6)])
  
  ######
  ### EM
  
  MOD <- gamlss(yz~tanh.base(xz,3),yz~tanh.base(xz,3),data = MixDat, family = NO(),trace=FALSE)
  tmp <- pnorm(MixDat$yz,MOD$mu.fv,MOD$sigma.fv)
  INIT <- matrix(c(1-tmp,tmp),ncol=2)
  LCDR <- lcdr(formula=list(mu1=yz~tanh.base(xz,5),sigma1=yz~tanh.base(xz,5),
                            mu2=yz~tanh.base(xz,5),sigma2=yz~tanh.base(xz,5)),
               data=MixDat,init=INIT,run=1)
  
  EM <- list(W=NULL)
  EM$str <- list(static="alpha",components=2)
  EM$W$xh <- attributes(tanh.base(LCDR$data$xz,5))$weights
  EM$W$ha <- matrix(log(LCDR$alpha),1)
  EM$W$hm <- matrix(unlist(LCDR$mucoefs),6)
  EM$W$hs <- matrix(unlist(LCDR$sicoefs),6)
  
  EM$lcdr_out <- list(logLik=LCDR$lL[length(LCDR$lL)],error=LCDR$error)
  
  t2 <- Sys.time()
  cat("\r Seed",run, "complete, estimated end:", as.character(t2+(t2-t1)*(100-(run-10000))))
  
  return(list(BFGS=bfgs,BFGS_custom=bfgs_cinit,
              BFGS_acons=bfgs_acons,BFGS_cinit_acons=bfgs_cinit_acons,
              ADAM=keras_rinit,ADAM_custom=keras_cinit,
              EM=EM,
              rescale=list(mean.x=mean.x,sd.x=sd.x,mean.y=mean.y,sd.y=sd.y)))
  
})

save(list=c("FIX5000","FIX10000","ANL5000","ANL10000"),file="Sim_Results.RData")

########################################### 
